# Supplementary material for: Gene Dysregulation and Islet Changes in PDAC-Associated Type 3c Diabetes
Source: Int J Mol Sci. 2025 Mar 29;26(7):3191. doi: 10.3390/ijms26073191 (PMC11988973; doi:10.3390/ijms26073191)
Supplement: Supplementary file 1 [file ijms-26-03191-s001.zip]

Archive with 1 entries (1 files):
- ijms-3517873-supplementary.pdf
